# Supplementary material for: Non-Target Metabolomics Reveals Changes in Metabolite Profiles in Distant Hybrid Incompatibility Between Paeonia sect. Moutan and P. lactiflora
Source: Plants (Basel). 2025 May 3;14(9):1381. doi: 10.3390/plants14091381 (PMC12073477; doi:10.3390/plants14091381)
Supplement: Supplementary file 1 [file plants-14-01381-s001.zip]

Archive with 1 entries (1 files):
- plants-3557173-supplementary.pdf
